# Supplementary material for: In vivo measurement of three-dimensional load exerted on dental implants: a literature review
Source: Int J Implant Dent. 2022 Nov 14;8:52. doi: 10.1186/s40729-022-00454-y (PMC9659680; doi:10.1186/s40729-022-00454-y)
Supplement: Supplementary file 1 — Additional file 1: Table S1. Studies not included (n=125) in the review after full text reading and reason for exclusion. [file 40729_2022_454_MOESM1_ESM.xlsx]

## Sheet: Sheet1
Table S1. Studies not included (n=125) in the review after full text reading and reason for exclusion.
Study (author/year)	Bibliographic reference	Reason for exclusion
A M el-Sheikh 1999	el-Sheikh AM, Hobkirk JA, Kelleway JP. Effects of superstructure type and design on force transmission via implant-stabilised mandibular prostheses. Eur J Prosthodont Restor Dent. 1999;7(2):45-50.	Measurement devices not installed to the implants
A N Natali 1997	Natali AN, Meroi EA, Williams KR, Calabrese L. Investigation of the integration process of dental implants by means of a numerical analysis of dynamic response. Dent Mater. 1997;13(5):325-332. doi:10.1016/s0109-5641(97)80103-0	Dose not include load measurement
Andreina Sananez 2015	Sananez A, Lefebvre C, Looney S, Baker P, Mettenburg D, Rueggeberg FA. In vitro mechanical analysis of complete-arch mandibular implant-supported fixed prostheses abutment screws after cyclic loading. J Prosthet Dent. 2015;113(5):432-439. doi:10.1016/j.prosdent.2014.09.026	Measurement devices not installed to the implants
Aparna Trivedi 2022	Trivedi A, Trivedi S, Narang H, et al. Evaluation of Pre- and Post-loading Peri-implant Crestal Bone Levels Using Cone-beam Computed Tomography: An In Vivo Study. J Contemp Dent Pract. 2022;23(1):79-82. Published 2022 Jan 1.	Measurement devices not installed to the implants
Arie van 't Spijker 2007	van 't Spijker A, Kreulen CM, Creugers NH. Attrition, occlusion, (dys)function, and intervention: a systematic review [published correction appears in Clin Oral Implants Res. 2008 Mar;19(3):326-8]. Clin Oral Implants Res. 2007;18 Suppl 3:117-126. doi:10.1111/j.1600-0501.2007.01458.x	Review article
Arjun Jawahar Sharma 2017	Sharma AJ, Nagrath R, Lahori M. A comparative evaluation of chewing efficiency, masticatory bite force, and patient satisfaction between conventional denture and implant-supported mandibular overdenture: An in vivo study. J Indian Prosthodont Soc. 2017;17(4):361-372. doi:10.4103/jips.jips_76_17	Measurement devices not installed to the implants
B Rangert 1995	Rangert B, Gunne J, Glantz PO, Svensson A. Vertical load distribution on a three-unit prosthesis supported by a natural tooth and a single Brånemark implant. An in vivo study. Clin Oral Implants Res. 1995;6(1):40-46. doi:10.1034/j.1600-0501.1995.060105.x	Measurement devices not installed to the implants
B Rangert 1995	Rangert B. Biomechanics of the Brånemark system. Aust Prosthodont J. 1995;9 Suppl:39-48.	Review article
Carolina Guimarães Castro 2015	Castro CG, Zancopé K, Veríssimo C, Soares CJ, Neves FD. Strain analysis of different diameter Morse taper implants under overloading compressive conditions. Braz Oral Res. 2015;29:S1806-83242015000100225. doi:10.1590/1807-3107BOR-2015.vol29.0028	Measurement devices not installed to the implants
Chhavi Rana 2021	Rana C, Nagpal A, Bhatia V, Kalra JS. Comparative evaluation of crestal bone levels following placement of implant in delayed implant bed: An in vivo clinical study. Natl J Maxillofac Surg. 2021;12(3):397-403. doi:10.4103/njms.NJMS_54_20	Measurement devices not installed to the implants
Chikahiro Ohkubo 2008	Ohkubo C, Kobayashi M, Suzuki Y, Hosoi T. Effect of implant support on distal-extension removable partial dentures: in vivo assessment. Int J Oral Maxillofac Implants. 2008;23(6):1095-1101.	Measurement devices not installed to the implants
Ching-Chang Ko 2002	Ko CC, Swift JQ, DeLong R, et al. An intra-oral hydraulic system for controlled loading of dental implants. J Biomech. 2002;35(6):863-869. doi:10.1016/s0021-9290(02)00004-0	Animal experiment
D Davis 2018	Davis D, Krishnaraj R, Duraisamy S, et al. Comparison of Rate of Canine Retraction and Anchorage Potential between Mini-implant and Conventional Molar Anchorage: An In vivo Study. Contemp Clin Dent. 2018;9(3):337-342. doi:10.4103/ccd.ccd_837_17	Animal experiment
Daisuke Esaki 2012	Esaki D, Matsushita Y, Ayukawa Y, Sakai N, Sawae Y, Koyano K. Relationship between magnitude of immediate loading and peri-implant osteogenesis in dogs. Clin Oral Implants Res. 2012;23(11):1290-1296. doi:10.1111/j.1600-0501.2011.02305.x	Animal experiment
Dequan Zhang 2017	Zhang D, Han X, Zhang Z, et al. Identification of dynamic load for prosthetic structures. Int J Numer Method Biomed Eng. 2017;33(12):10.1002/cnm.2889. doi:10.1002/cnm.2889	Measurement devices not installed to the implants
Eduardo Espinar-Escalona 2016	Espinar-Escalona E, Bravo-Gonzalez LA, Pegueroles M, Gil FJ. Roughness and wettability effect on histological and mechanical response of self-drilling orthodontic mini-implants. Clin Oral Investig. 2016;20(5):1115-1120. doi:10.1007/s00784-016-1770-y	Animal experiment
Els De Smet 2013	De Smet E, Jaecques SV, Wevers M, Sloten JV, Naert IE. Constant strain rate and peri-implant bone modeling: an in vivo longitudinal micro-CT analysis. Clin Implant Dent Relat Res. 2013;15(3):358-366. doi:10.1111/j.1708-8208.2011.00375.x	Animal experiment
Emrah Baca 2013	Baca E, Yengin E, Gökçen-Röhlig B, Sato S. In vivo evaluation of occlusalcontact area and maximum bite force in patients with various types of implant-supported prostheses. Acta Odontol Scand. 2013;71(5):1181-1187. doi:10.3109/00016357.2012.757360	Measurement devices not installed to the implants
Estevam A Bonfante 2013	Bonfante EA, Janal MN, Granato R, et al. Buccal and lingual bone level alterations after immediate implantation of four implant surfaces: a study in dogs. Clin Oral Implants Res. 2013;24(12):1375-1380. doi:10.1111/clr.12010	Animal experiment
Federico Tirone 2022	Tirone F, Salzano S, Rolando E, Pozzatti L, Rodi D. Framework Fracture of Zirconia Supported Full Arch Implant Rehabilitation: A Retrospective Evaluation of Cantilever Length and Distal Cross-Sectional Connection Area in 140 Patients Over an Up-To-7 Year Follow-Up Period. J Prosthodont. 2022;31(2):121-129. doi:10.1111/jopr.13388	Measurement devices not installed to the implants
Franz Sebastian Schwindling 2018	Schwindling FS, Raedel M, Passia N, et al. The single mandibular implant study - Short-term effects of the loading protocol on Oral Health-related Quality of Life. J Prosthodont Res. 2018;62(3):313-316. doi:10.1016/j.jpor.2017.12.003	Dose not include load measurement
Frits van Kampen 2003	van Kampen F, Cune M, van der Bilt A, Bosman F. Retention and postinsertion maintenance of bar-clip, ball and magnet attachments in mandibular implant overdenture treatment: an in vivo comparison after 3 months of function. Clin Oral Implants Res. 2003;14(6):720-726. doi:10.1046/j.0905-7161.2003.00961.x	Measurement devices not installed to the implants
Frits van Kampen 2005	van Kampen F, Cune M, van der Bilt A, Bosman F. The effect of maximum bite force on marginal bone loss in mandibular overdenture treatment: an in vivo study. Clin Oral Implants Res. 2005;16(5):587-593. doi:10.1111/j.1600-0501.2005.01121.x	Measurement devices not installed to the implants
G Gomez-Roman 2001	Gomez-Roman G, Lukas D. Influence of the implant abutment on the Periotest value: an in vivo study. Quintessence Int. 2001;32(10):797-799.	Dose not include load measurement
G Gomez-Roman 2001	Gomez-Roman G, Lukas D. Influence of the implant abutment on the Periotest value: an in vivo study. Quintessence Int. 2001;32(10):797-799.	Dose not include load measurement
G Menicucci 1998	Menicucci G, Lorenzetti M, Pera P, Preti G. Mandibular implant-retained overdenture: a clinical trial of two anchorage systems. Int J Oral Maxillofac Implants. 1998;13(6):851-856.	Measurement devices not installed to the implants
Georgios Romanos 2016	Romanos G, Grizas E, Laukart E, Nentwig GH. Effects of Early Moderate Loading on Implant Stability: A Retrospective Investigation of 634 Implants with Platform Switching and Morse-Tapered Connections. Clin Implant Dent Relat Res. 2016;18(2):301-309. doi:10.1111/cid.12314	Dose not include load measurement
Giselle Naback Lemes Vilani 2015	Vilani GN, Ruellas AC, Elias CN, Mattos CT. Stability of smooth and rough mini-implants: clinical and biomechanical evaluation - an in vivostudy. Dental Press J Orthod. 2015;20(5):35-42. doi:10.1590/2177-6709.20.5.035-042.oar	Animal experiment
H De Bruyn 2001	De Bruyn H, Kisch J, Collaert B, Lindén U, Nilner K, Dvärsäter L. Fixed mandibular restorations on three early-loaded regular platform Brånemark implants. Clin Implant Dent Relat Res. 2001;3(4):176-184. doi:10.1111/j.1708-8208.2001.tb00139.x	Dose not include load measurement
H Kawahara 2006	Kawahara H, Aoki H, Koike H, Soeda Y, Kawahara D, Matsuda S. No evidence to indicate topographic dependency on bone formation around cp titanium implants under masticatory loading. J Mater Sci Mater Med. 2006;17(8):727-734. doi:10.1007/s10856-006-9683-y	Dose not include load measurement
H Wehrbein 1997	Wehrbein H, Glatzmaier J, Yildirim M. Orthodontic anchorage capacity of short titanium screw implants in the maxilla. An experimental study in the dog. Clin Oral Implants Res. 1997;8(2):131-141. doi:10.1034/j.1600-0501.1997.080208.x	Animal experiment
Hamed Benghuzzi 2004	Benghuzzi H, Tucci M, Tsao A, Russell G, England B, Ragab A. Stimulation of osteogenesis by means of sustained delivery of various natural androgenic hormones. Biomed Sci Instrum. 2004;40:99-104.	Dose not include load measurement
Hanako Suenaga 2014	Suenaga H, Kubo K, Hosokawa R, Kuriyagawa T, Sasaki K. Effects of occlusal rest design on pressure distribution beneath the denture base of a distal extension removable partial denture-an in vivo study. Int J Prosthodont. 2014;27(5):469-471. doi:10.11607/ijp.3847	Measurement devices not installed to the implants
Hao-Hueng Chang 2021	Chang HH, Yeh CL, Wang YL, et al. Differences in the biomechanical behaviors of natural teeth and dental implants. Dent Mater. 2021;37(4):682-689. doi:10.1016/j.dental.2021.01.003	Dose not include load measurement
Harel Simon 2002	Simon H, Caputo AA. Removal torque of immediately loaded transitional endosseous implants in human subjects. Int J Oral Maxillofac Implants. 2002;17(6):839-845.	Dose not include load measurement
Helena Francisco 2021	Francisco H, Finelle G, Bornert F, et al. Peri-implant bone preservation of a novel, self-cutting, and fully tapered implant in the healed crestal ridge of minipigs: submerged vs. transgingival healing. Clin Oral Investig. 2021;25(12):6821-6832. doi:10.1007/s00784-021-03970-0	Measurement devices not installed to the implants
Ignacio Sanz-Martin 2017	Sanz-Martin I, Vignoletti F, Nuñez J, et al. Hard and soft tissue integration of immediate and delayed implants with a modified coronal macrodesign: Histological, micro-CT and volumetric soft tissue changes from a pre-clinical in vivo study. J Clin Periodontol. 2017;44(8):842-853. doi:10.1111/jcpe.12747	Dose not include load measurement
Insan Jang 2017	Jang I, Choi DS, Lee JK, Kim WT, Cha BK, Choi WY. Effect of drug-loaded TiO2 nanotube arrays on osseointegration in an orthodontic miniscrew: an in-vivo pilot study. Biomed Microdevices. 2017;19(4):94. Published 2017 Oct 25. doi:10.1007/s10544-017-0237-5	Dose not include load measurement
J B Brunski 1984	Brunski JB, Hipp JA. In vivo forces on endosteal implants: a measurement system and biomechanical considerations. J Prosthet Dent. 1984;51(1):82-90. doi:10.1016/s0022-3913(84)80112-2	Measurement devices not installed to the implants
J B Brunski 1984	Brunski JB, Hipp JA. In vivo forces on dental implants: hard-wiring and telemetry methods. J Biomech. 1984;17(11):855-860. doi:10.1016/0021-9290(84)90144-1	Measurement devices not installed to the implants
J D Browning 1987	Browning JD, Eick JD, McGarrah HE. Abutment tooth movement measured in vivo by using stereophotogrammetry. J Prosthet Dent. 1987;57(3):323-328. doi:10.1016/0022-3913(87)90306-4	Dose not include load measurement
J Glatzmaier 1995	Glatzmaier J, Wehrbein H, Diedrich P. Die Entwicklung eines resorbierbaren Implantatsystems zur orthodontischen Verankerung. Das BIOS-Implantatsystem [The development of a resorbable implant system for orthodontic anchorage. The BIOS implant system. Bioresorbable implant anchor for orthodontic systems]. Fortschr Kieferorthop. 1995;56(3):175-181. doi:10.1007/BF02276634	Review article
J M Setz 2000	Setz JM, Wright PS, Ferman AM. Effects of attachment type on the mobility of implant-stabilized overdentures--an in vitro study. Int J Prosthodont. 2000;13(6):494-499.	In vitro study
J S Feine 1998	Feine JS, Dufresne E, Boudrias P, Lund JP. Outcome assessment of implant-supported prostheses. J Prosthet Dent. 1998;79(5):575-579. doi:10.1016/s0022-3913(98)70179-9	Dose not include load measurement
J Yamashita 1997	Yamashita J, Shiozawa I, Takakuda K. A comparison of in vivo and in vitro strain with posterior fixed partial dentures. J Prosthet Dent. 1997;77(3):250-255. doi:10.1016/s0022-3913(97)70181-1	Measurement devices not installed to the implants
Jae-In Lee 2013	Lee JI, Lee Y, Kim NY, Kim YL, Cho HW. A photoelastic stress analysis of screw- and cement-retained implant prostheses with marginal gaps. Clin Implant Dent Relat Res. 2013;15(5):735-749. doi:10.1111/cid.12134	Measurement devices not installed to the implants
Jae-Kwan Lee 2015	Lee JK, Choi DS, Jang I, Choi WY. Improved osseointegration of dental titanium implants by TiO2 nanotube arrays with recombinant human bone morphogenetic protein-2: a pilot in vivo study. Int J Nanomedicine. 2015;10:1145-1154. Published 2015 Feb 5. doi:10.2147/IJN.S78138	Measurement devices not installed to the implants
Jan D'haese 2012	D'haese J, Van De Velde T, Komiyama A, Hultin M, De Bruyn H. Accuracy and complications using computer-designed stereolithographic surgical guides for oral rehabilitation by means of dental implants: a review of the literature. Clin Implant Dent Relat Res. 2012;14(3):321-335. doi:10.1111/j.1708-8208.2010.00275.x	Review article
Janice P M Kan 2014	Kan JP, Judge RB, Palamara JE. In vitro bone strain analysis of implant following occlusal overload. Clin Oral Implants Res. 2014;25(2):e73-e82. doi:10.1111/clr.12059	Animal experiment
Jing Du 2015	Du J, Lee JH, Jang AT, et al. Biomechanics and strain mapping in bone as related to immediately-loaded dental implants. J Biomech. 2015;48(12):3486-3494. doi:10.1016/j.jbiomech.2015.05.014	Measurement devices not installed to the implants
Jing Zhang 2015	Zhang J, Liu L, Zhao S, Wang H, Yang G. Characterization and In Vivo Evaluation of Trace Element-Loaded Implant Surfaces in Ovariectomized Rats. Int J Oral Maxillofac Implants. 2015;30(5):1105-1112. doi:10.11607/jomi.3906	Dose not include load measurement
Jose Luis Calvo-Guirado 2015	Calvo-Guirado JL, Aguilar-Salvatierra A, Delgado-Ruiz RA, et al. Histological and Histomorphometric Evaluation of Zirconia Dental Implants Modified by Femtosecond Laser versus Titanium Implants: An Experimental Study in Fox Hound Dogs. Clin Implant Dent Relat Res. 2015;17(3):525-532. doi:10.1111/cid.12162	Animal experiment
José Luis Calvo-Guirado 2015	Calvo-Guirado JL, Satorres-Nieto M, Aguilar-Salvatierra A, et al. Influence of surface treatment on osseointegration of dental implants: histological, histomorphometric and radiological analysis in vivo [published correction appears in Clin Oral Investig. 2019 Jan 4;:]. Clin Oral Investig. 2015;19(2):509-517. doi:10.1007/s00784-014-1241-2	Dose not include load measurement
José Vitor Quinelli Mazaro 2011	Mazaro JV, Filho HG, Vedovatto E, Pellizzer EP, Rezende MC, Zavanelli AC. Evaluation of stress patterns produced by implant-retained overdentures and implant-retained fixed partial denture. J Craniofac Surg. 2011;22(6):2153-2157. doi:10.1097/SCS.0b013e3182323e29	Measurement devices not installed to the implants
Julian Boldt 2012	Boldt J, Knapp W, Proff P, Rottner K, Richter EJ. Measurement of tooth and implant mobility under physiological loading conditions. Ann Anat. 2012;194(2):185-189. doi:10.1016/j.aanat.2011.09.007	Dose not include load measurement
Julien Luraschi 2012	Luraschi J, Schimmel M, Bernard JP, Gallucci GO, Belser U, Müller F. Mechanosensation and maximum bite force in edentulous patients rehabilitated with bimaxillary implant-supported fixed dental prostheses. Clin Oral Implants Res. 2012;23(5):577-583. doi:10.1111/j.1600-0501.2011.02283.x	Measurement devices not installed to the implants
Julius Maminskas 2016	Maminskas J, Puisys A, Kuoppala R, Raustia A, Juodzbalys G. The Prosthetic Influence and Biomechanics on Peri-Implant Strain: a Systematic Literature Review of Finite Element Studies. J Oral Maxillofac Res. 2016;7(3):e4. Published 2016 Sep 9. doi:10.5037/jomr.2016.7304	Review article
Kathrin Becker 2019	Becker K, Schwarz F, Rauch NJ, Khalaph S, Mihatovic I, Drescher D. Can implants move in bone? A longitudinal in vivo micro-CT analysis of implants under constant forces in rat vertebrae. Clin Oral Implants Res. 2019;30(12):1179-1189. doi:10.1111/clr.13531	Animal experiment
Kazuhiro Murakami 2021	Murakami K, Yamamoto K, Ishida J, Tsutsumi S, Kirita T. Analysis of implant stability changes in immediate loading using a laser displacement sensor in vivo and comparison of its sensitivity with that of resonance frequency analysis. Clin Oral Implants Res. 2021;32(11):1341-1356. doi:10.1111/clr.13835	Animal experiment
Kei Kubo 2009	Kubo K, Kawata T, Suenaga H, et al. Development of in vivo measuring system of the pressure distribution under the denture base of removable partial denture. J Prosthodont Res. 2009;53(1):15-21. doi:10.1016/j.jpor.2008.08.006	Measurement devices not installed to the implants
Khalid Al Hezaimi 2021	Al Hezaimi K, Naghshbandi J, Nooh N, Schupbach P, Nevins M. Buccal Bone Remodeling Around Immediate Implants in STZ-Induced Diabetic Dogs: A Histologic and Microcomputed Tomographic Analysis. Int J Periodontics Restorative Dent. 2021;41(5):683-690. doi:10.11607/prd.4589	Animal experiment
Kivanç Akça 2002	Akça K, Cehreli MC, Iplikçioglu H. A comparison of three-dimensional finite element stress analysis with in vitro strain gauge measurements on dental implants. Int J Prosthodont. 2002;15(2):115-121.	In vitro study
Kivanç Akça 2006	Akça K, Uysal S, Cehreli MC. Implant-tooth-supported fixed partial prostheses: correlations between in vivo occlusal bite forces and marginal bone reactions. Clin Oral Implants Res. 2006;17(3):331-336. doi:10.1111/j.1600-0501.2005.01169.x	Measurement devices not installed to the implants
Krister G Svensson 2011	Svensson KG, Trulsson M. Impaired force control during food holding and biting in subjects with tooth- or implant-supported fixed prostheses. J Clin Periodontol. 2011;38(12):1137-1146. doi:10.1111/j.1600-051X.2011.01781.x	Dose not include load measurement
Kushaldeep 2018	Kushaldeep, Tandan A, Upadhyaya V, Raghuvanshi M. Comparative evaluation of the influence of immediate versus delayed loading protocols of dental implants: A radiographic and clinical study. J Indian Prosthodont Soc. 2018;18(2):131-138. doi:10.4103/jips.jips_127_17	Dose not include load measurement
L Jörnéus 1992	Jörnéus L, Jemt T, Carlsson L. Loads and designs of screw joints for single crowns supported by osseointegrated implants. Int J Oral Maxillofac Implants. 1992;7(3):353-359.	Measurement devices not installed to the implants
Li Chen 2002	Chen L, Xie Q, Feng H, Lin Y, Li J. The masticatory efficiency of mandibular implant-supported overdentures as compared with tooth-supported overdentures and complete dentures. J Oral Implantol. 2002;28(5):238-243. doi:10.1563/1548-1336(2002)028<0238:TMEOMI>2.3.CO;2	Measurement devices not installed to the implants
M Arcan 1984	Arcan M, Zandman F. A method for in vivo quantitative occlusal strain and stress analysis. J Biomech. 1984;17(2):67-79. doi:10.1016/0021-9290(84)90125-8	Measurement devices not installed to the implants
M Karl 2007	Karl M, Winter W, Dickinson AJ, Wichmann MG, Heckmann SM. Different bone loading patterns due to fixation of three-unit and five-unit implant prostheses. Aust Dent J. 2007;52(1):47-54. doi:10.1111/j.1834-7819.2007.tb00465.x	Measurement devices not installed to the implants
M R Kaizer 2019	Kaizer MR, Bano S, Borba M, Garg V, Dos Santos MBF, Zhang Y. Wear Behavior of Graded Glass/Zirconia Crowns and Their Antagonists. J Dent Res. 2019;98(4):437-442. doi:10.1177/0022034518820918	In vitro study
Magda Ferreira 2017	Ferreira M, Rzhepishevska O, Grenho L, et al. Levofloxacin-loaded bone cement delivery system: Highly effective against intracellular bacteria and Staphylococcus aureus biofilms. Int J Pharm. 2017;532(1):241-248. doi:10.1016/j.ijpharm.2017.08.089	In vitro study
Magdalena Lukaszewska-Kuska 2018	Lukaszewska-Kuska M, Wirstlein P, Majchrowski R, Dorocka-Bobkowska B. Osteoblastic cell behaviour on modified titanium surfaces. Micron. 2018;105:55-63. doi:10.1016/j.micron.2017.11.010	In vitro study
Mahalakshmi Gujjalapudi 2016	Gujjalapudi M, Anam C, Mamidi P, Chiluka R, Kumar AG, Bibinagar R. Effect of Magnetic Field on Bone Healing around Endosseous Implants - An In-vivo Study. J Clin Diagn Res. 2016;10(10):ZF01-ZF04. doi:10.7860/JCDR/2016/21509.8666	Measurement devices not installed to the implants
Mahnaz Arshad 2021	Arshad M, Khayat Zadeh S, Atai M, Shirani G, Romanos GE, Bassir SH. Effect of Application of a Bio-Adhesive on the Removal Torque Value and Rotational Misfit at the Implant-Abutment Junction: An In Vitro Study. Materials (Basel). 2021;14(22):6832. Published 2021 Nov 12. doi:10.3390/ma14226832	Dose not include load measurement
Mansour Rismanchian 2009	Rismanchian M, Bajoghli F, Mostajeran Z, Fazel A, Eshkevari Ps. Effect of implants on maximum bite force in edentulous patients. J Oral Implantol. 2009;35(4):196-200. doi:10.1563/1548-1336-35.4.196	Measurement devices not installed to the implants
Marc Philipp Dittmer 2013	Dittmer MP, Nensa M, Stiesch M, Kohorst P. Load-bearing capacity of screw-retained CAD/CAM-produced titanium implant frameworks (I-Bridge®2) before and after cyclic mechanical loading. J Appl Oral Sci. 2013;21(4):307-313. doi:10.1590/1678-775720130077	Dose not include load measurement
Marco Degidi 2012	Degidi M, Nardi D, Daprile G, Piattelli A. Buccal bone plate in the immediately placed and restored maxillary single implant: a 7-year retrospective study using computed tomography. Implant Dent. 2012;21(1):62-66. doi:10.1097/ID.0b013e31823fce9f	Dose not include load measurement
Marco Duvina 2013	Duvina M, Barbato L, Buti J, et al. Immediate loading with LASER-treated surface implant: two-year resonance frequency analysis follow-up. J Craniofac Surg. 2013;24(3):849-855. doi:10.1097/SCS.0b013e31827ca37b	Measurement devices not installed to the implants
Martin Adam 2014	Adam M, Ganz C, Xu W, Sarajian HR, Götz W, Gerber T. In vivo and in vitro investigations of a nanostructured coating material - a preclinical study. Int J Nanomedicine. 2014;9:975-984. Published 2014 Feb 14. doi:10.2147/IJN.S48416	Dose not include load measurement
Masashi Tanaka 2014	Tanaka M, Takemoto M, Fujibayashi S, et al. Bone bonding ability of a chemically and thermally treated low elastic modulus Ti alloy: gum metal. J Mater Sci Mater Med. 2014;25(3):635-643. doi:10.1007/s10856-013-5101-4	Animal experiment
Matthias Karl 2006	Karl M, Winter W, Taylor TD, Heckmann SM. Fixation of 5-unit implant-supported fixed partial dentures and resulting bone loading: a finite element assessment based on in vivo strain measurements. Int J Oral Maxillofac Implants. 2006;21(5):756-762.	Measurement devices not installed to the implants
Matthias Karl 2009	Karl M, Graef F, Heckmann S, Taylor T. A methodology to study the effects of prosthesis misfit over time: an in vivo model. Int J Oral Maxillofac Implants. 2009;24(4):689-694.	Measurement devices not installed to the implants
Matthias Karl 2016	Karl M, Taylor TD. Bone Adaptation Induced by Non-Passively Fitting Implant Superstructures: A Randomized Clinical Trial. Int J Oral Maxillofac Implants. 2016;31(2):369-375. doi:10.11607/jomi.4331	Measurement devices not installed to the implants
Michelle D Kofron 2019	Kofron MD, Carstens M, Fu C, Wen HB. In vitro assessment of connection strength and stability of internal implant-abutment connections. Clin Biomech (Bristol, Avon). 2019;65:92-99. doi:10.1016/j.clinbiomech.2019.03.007	Measurement devices not installed to the implants
Mizuki Inaba 2009	Inaba M. Evaluation of primary stability of inclined orthodontic mini-implants. J Oral Sci. 2009;51(3):347-353. doi:10.2334/josnusd.51.347	Dose not include load measurement
Nele Van Assche 2013	Van Assche N, Michels S, Naert I, Quirynen M. Randomized controlled trial to compare two bone substitutes in the treatment of bony dehiscences. Clin Implant Dent Relat Res. 2013;15(4):558-568. doi:10.1111/j.1708-8208.2011.00408.x	Dose not include load measurement
Nicola Mobilio 2013	Mobilio N, Stefanoni F, Contiero P, Mollica F, Catapano S. Experimental and numeric stress analysis of titanium and zirconia one-piece dental implants. Int J Oral Maxillofac Implants. 2013;28(3):e135-e142. doi:10.11607/jomi.2335	In vitro study
Onur Geckili 2015	Geckili O, Cilingir A, Erdogan O, et al. The influence of interimplant distance in mandibular overdentures supported by two implants on patient satisfaction and quality of life. Int J Prosthodont. 2015;28(1):19-21. doi:10.11607/ijp.3994	Dose not include load measurement
P R Wedendal 1974	Wedendal PR, Bjelkhagen HI. Dental holographic interferometry in vivo utilizing a ruby laser system. I. Introduction and development of methods for precision measurements on the functional dynamics of human teeth and prosthodontic appliances. Acta Odontol Scand. 1974;32(2):131-145. doi:10.3109/00016357409002542	Measurement devices not installed to the implants
P van Loon 2000	van Loon P, de Bont LG, Verkerke GJ. Comparison of two systems for rigidly connecting 2.0-mm bone screws to an implantable device: in vitro stability testing. Br J Oral Maxillofac Surg. 2000;38(3):200-204. doi:10.1054/bjom.1999.0177	In vitro study
Param Dev Singh 2019	Singh PD, Kumar V, Arya G. A comparative evaluation of immediate versus delayed loading of two implants with mandibular overdenture: An in vivo study. Natl J Maxillofac Surg. 2019;10(1):47-55. doi:10.4103/njms.NJMS_44_18	Dose not include load measurement
R Brånemark 1998	Brånemark R, Ohrnell LO, Skalak R, Carlsson L, Brånemark PI. Biomechanical characterization of osseointegration: an experimental in vivo investigation in the beagle dog. J Orthop Res. 1998;16(1):61-69. doi:10.1002/jor.1100160111	Animal experiment
R Mericske-Stern 1997	Mericske-Stern R, Sirtes G, Piotti M, Jäggi C. Biomechanik und Implantate. Welches ist die beste Prothesenverankerung auf Implantaten im zahnlosen Unterkiefer? Eine In-vivo-Untersuchung [Biomechanics and implants. Which is the best denture anchorage on implants in the edentulous mandible? An in-vivo study]. Schweiz Monatsschr Zahnmed. 1997;107(7):602-613.	Measurement devices not installed to the implants
Rahab Ghoveizi 2013	Ghoveizi R, Alikhasi M, Siadat MR, Siadat H, Sorouri M. A radiographic comparison of progressive and conventional loading on crestal bone loss and density in single dental implants: a randomized controlled trial study. J Dent (Tehran). 2013;10(2):155-163.	Dose not include load measurement
Rani Ranabhatt 2021	Ranabhatt R, Singh K, Siddharth R, Tripathi S, Arya D. A randomized clinical study to compare implant stability and bone loss using early loading protocol in two implant systems with different design. J Indian Prosthodont Soc. 2021;21(1):74-80. doi:10.4103/jips.jips_297_20	Measurement devices not installed to the implants
Reza Shahmiri 2013	Shahmiri R, Aarts JM, Bennani V, Das R, Swain MV. Strain Distribution in a Kennedy Class I Implant Assisted Removable Partial Denture under Various Loading Conditions. Int J Dent. 2013;2013:351279. doi:10.1155/2013/351279	Measurement devices not installed to the implants
Rodolfo B Anchieta 2018	Anchieta RB, Guimarães MVM, Suzuki M, et al. Nanomechanical Assessment of Bone Surrounding Implants Loaded for 3 Years in a Canine Experimental Model. J Oral Maxillofac Surg. 2018;76(1):71-79. doi:10.1016/j.joms.2017.08.016	Dose not include load measurement
Ronaldo B Santana 2006	Santana RB, Trackman PC. Controlled release of fibroblast growth factor 2 stimulates bone healing in an animal model of diabetes mellitus. Int J Oral Maxillofac Implants. 2006;21(5):711-718.	Dose not include load measurement
Roxana Stegaroiu 2004	Stegaroiu R, Khraisat A, Nomura S, Miyakawa O. Influence of superstructure materials on strain around an implant under 2 loading conditions: a technical investigation. Int J Oral Maxillofac Implants. 2004;19(5):735-742.	In vitro study
Ruolin Wang 2021	Wang R, Liu W, Guo H, Ge S, Huang H, Yang P. Alveolar ridge preservation with fibroblast growth factor-2 modified acellular dermal matrix membrane and a bovine-derived xenograft: An experimental in vivo study. Clin Oral Implants Res. 2021;32(7):808-817. doi:10.1111/clr.13749	Animal experiment
S M Heckmann 2001	Heckmann SM, Winter W, Meyer M, Weber HP, Wichmann MG. Overdenture attachment selection and the loading of implant and denture-bearing area. Part 1: In vivo verification of stereolithographic model. Clin Oral Implants Res. 2001;12(6):617-623. doi:10.1034/j.1600-0501.2001.120610.x	In vitro study
Sang-Ho Jun 2013	Jun SH, Ahn JS, Chang BM, Lee JD, Ryu JJ, Kwon JJ. In vivo measurements of human gingival translucency parameters. Int J Periodontics Restorative Dent. 2013;33(4):427-434. doi:10.11607/prd.1497	Dose not include load measurement
Shanshan Shi 2009	Shi S, Cheng X, Wang J, Zhang W, Peng L, Zhang Y. RhBMP-2 microspheres-loaded chitosan/collagen scaffold enhanced osseointegration: an experiment in dog. J Biomater Appl. 2009;23(4):331-346. doi:10.1177/0885328208090013	Animal experiment
Shibu Job 2008	Job S, Bhat V, Naidu EM. In vivo evaluation of crestal bone heights following implant placement with 'flapless' and 'with-flap' techniques in sites of immediately loaded implants. Indian J Dent Res. 2008;19(4):320-325. doi:10.4103/0970-9290.44535	Measurement devices not installed to the implants
Shikha Nandal 2014	Nandal S, Ghalaut P, Shekhawat H. A radiological evaluation of marginal bone around dental implants: An in-vivo study. Natl J Maxillofac Surg. 2014;5(2):126-137. doi:10.4103/0975-5950.154813	Dose not include load measurement
Siegfried M Heckmann 2006	Heckmann SM, Karl M, Wichmann MG, Winter W, Graef F, Taylor TD. Loading of bone surrounding implants through three-unit fixed partial denture fixation: a finite-element analysis based on in vitro and in vivo strain measurements. Clin Oral Implants Res. 2006;17(3):345-350. doi:10.1111/j.1600-0501.2005.01177.x	Measurement devices not installed to the implants
Stefano Cecconi 2014	Cecconi S, Mattioli-Belmonte M, Manzotti S, Orciani M, Piccioli A, Gigante A. Bone-derived titanium coating improves in vivo implant osseointegration in an experimental animal model. J Biomed Mater Res B Appl Biomater. 2014;102(2):303-310. doi:10.1002/jbm.b.33008	Animal experiment
Suhani Kukreja Pahuja 2021	Pahuja SK, Negi P, Singh A, Singh GB, Rayast D, Minz M. In vivo Comparison of Crestal Bone Heights Following Implant Placement with "Flapless" and "Flap" Techniques in the Sites of Early Loaded Implants. J Pharm Bioallied Sci. 2021;13(Suppl 1):S370-S374. doi:10.4103/jpbs.JPBS_580_20	Measurement devices not installed to the implants
Sung-Yong Cho 2018	Cho SY, Huh YH, Park CJ, Cho LR. Three-Dimensional Finite Element Analysis on Stress Distribution of Internal Implant-Abutment Engagement Features. Int J Oral Maxillofac Implants. 2018;33(2):319-327. doi:10.11607/jomi.5789	In silico study
T A Gehrke 2000	Gehrke TA, Walboomers XF, Jansen JA. Influence of transforming growth factor-beta3 on fibrous capsule formation around microgrooved subcutaneous implants in vivo. Tissue Eng. 2000;6(5):505-517. doi:10.1089/107632700750022152	Dose not include load measurement
T Günter 2000	Günter T, Merz B, Mericske-Stern R, Schmitt J, Leppek R, Lengsfeld M. Zahnimplantattestung am In-vivo-Finite-Elemente-Modell [Testing dental implants with an in vivo finite element model]. Biomed Tech (Berl). 2000;45(10):272-276. doi:10.1515/bmte.2000.45.10.272	Measurement devices not installed to the implants
T J Emmer Jr 1999	Emmer TJ Jr, Emmer TJ Sr, Vaidyanathan J, Vaidyanathan TK. Measurement of submucosal forces transmitted to dental implants. J Oral Implantol. 1999;25(3):155-160. doi:10.1563/1548-1336(1999)025<0155:MOSFTT>2.3.CO;2	Measurement devices not installed to the implants
T Jemt 2000	Jemt T, Lekholm U, Johansson CB. Bone response to implant-supported frameworks with differing degrees of misfit preload: in vivo study in rabbits. Clin Implant Dent Relat Res. 2000;2(3):129-137. doi:10.1111/j.1708-8208.2000.tb00003.x	Animal experiment
Taiji Hoshiai 2011	Hoshiai T, Iida T, Taniguchi H. Vibratory properties of maxillary dentition in maxillectomy patients wearing metal framework obturator prostheses with three different metal materials. J Prosthodont Res. 2011;55(4):252-261. doi:10.1016/j.jpor.2010.08.001	Measurement devices not installed to the implants
Ting Jiang 2001	Jiang T, Ai M. In vivo mandibular elastic deformation during clenching on pivots. J Oral Rehabil. 2002;29(2):201-208. doi:10.1046/j.1365-2842.2002.00815.	Measurement devices not installed to the implants
Ting Jiang 2002	Jiang T, Ai M. In vivo mandibular elastic deformation during clenching on pivots. J Oral Rehabil. 2002;29(2):201-208. doi:10.1046/j.1365-2842.2002.00815.x	Dose not include load measurement
V A Bousdras 2006	Bousdras VA, Cunningham JL, Ferguson-Pell M, et al. A novel approach to bite force measurements in a porcine model in vivo. Int J Oral Maxillofac Surg. 2006;35(7):663-667. doi:10.1016/j.ijom.2006.01.023	Animal experiment
Varuni Arora 2016	Arora V, Rao J, Singh SV, et al. An In Vivo 24-Month Study to Compare Crestal Bone Loss and Pocket Depth of Platform-Switched Implants Placed in Maxillary Anterior and Mandibular Posterior Regions. J Prosthodont. 2016;25(5):371-374. doi:10.1111/jopr.12320	Measurement devices not installed to the implants
W Boot 2017	Boot W, Gawlitta D, Nikkels PGJ, et al. Hyaluronic Acid-Based Hydrogel Coating Does Not Affect Bone Apposition at the Implant Surface in a Rabbit Model. Clin Orthop Relat Res. 2017;475(7):1911-1919. doi:10.1007/s11999-017-5310-0	Animal experiment
Wei-Jen Chang 2007	Chang WJ, Lee SY, Wu CC, et al. A newly designed resonance frequency analysis device for dental implant stability detection. Dent Mater J. 2007;26(5):665-671. doi:10.4012/dmj.26.665	Dose not include load measurement
Werner Winter 2011	Winter W, Taylor TD, Karl M. Bone adaptation induced by non-passively fitting implant superstructures: a finite element analysis based on in vivo strain measurements. Int J Oral Maxillofac Implants. 2011;26(6):1288-1295.	Measurement devices not installed to the implants
Won-Jin Yi 2007	Yi WJ, Heo MS, Lee SS, Choi SC, Huh KH, Lee SP. Direct measurement of trabecular bone anisotropy using directional fractal dimension and principal axes of inertia. Oral Surg Oral Med Oral Pathol Oral Radiol Endod. 2007;104(1):110-116. doi:10.1016/j.tripleo.2006.11.005	Measurement devices not installed to the implants
Xingfang Yu 2021	Yu X, Liao X, Chen H. Antibiotic-Loaded MMT/PLL-Based Coating on the Surface of Endosseous Implants to Suppress Bacterial Infections. Int J Nanomedicine. 2021;16:2983-2994. Published 2021 Apr 21. doi:10.2147/IJN.S299154	Animal experiment
Zeev Ormianer 2005	Ormianer Z, Brosh T, Laufer BZ, Shifman A. Strains recorded in a combined tooth-implant restoration: an in vivo study. Implant Dent. 2005;14(1):58-62. doi:10.1097/01.id.0000154792.14103.94	Measurement devices not installed to the implants
Ziv Mazor 2003	Mazor Z, Cohen DK. Preliminary 3-dimensional surface texture measurement and early loading results with a microtextured implant surface. Int J Oral Maxillofac Implants. 2003;18(5):729-738.	Dose not include load measurement
